# Supplementary material for: Identification of a prognostic chemoresistance-related gene signature associated with immune microenvironment in breast cancer
Source: Bioengineered. 2021 Oct 18;12(1):8419–34. doi: 10.1080/21655979.2021.1977768 (PMC8806919; doi:10.1080/21655979.2021.1977768)
Supplement: Supplemental Material [file KBIE_A_1977768_SM3462.zip]

Archive with 11 entries (10 files):
- supplementary/
- supplementary/Supplementary Table 1.doc
- supplementary/Supplementary Table 10.doc
- supplementary/Supplementary Table 2.doc
- supplementary/Supplementary Table 3.doc
- supplementary/Supplementary Table 4.doc
- supplementary/Supplementary Table 5.doc
- supplementary/Supplementary Table 6.doc
- supplementary/Supplementary Table 7.doc
- supplementary/Supplementary Table 8.doc
- supplementary/Supplementary Table 9.doc
